# Supplementary material for: Bi-directional genetic modulation of GSK-3β exacerbates hippocampal neuropathology in experimental status epilepticus
Source: Cell Death Dis. 2018 Sep 20;9(10):969. doi: 10.1038/s41419-018-0963-5 (PMC6147910; doi:10.1038/s41419-018-0963-5)
Supplement: Supplementary file 4 — Supplementary Data set 1 [file 41419_2018_963_MOESM4_ESM.xls]

## Sheet: up-regulated in GSK-3b mice
Gene Symbol	Gene Title	Fold-Change(WT vs. GSK3B)
C1qtnf9	C1q and tumor necrosis factor related protein 9	9.2375
Cxcl11	chemokine (C-X-C motif) ligand 11	7.07248
Cxcl10	chemokine (C-X-C motif) ligand 10	6.06467
Mpa2l	macrophage activation 2 like	5.82564
Iigp1	interferon inducible GTPase 1	5.57535
Tdo2	tryptophan 2,3-dioxygenase	5.37396
Tnfrsf19	tumor necrosis factor receptor superfamily, member 19	5.35895
Ccl5	chemokine (C-C motif) ligand 5	5.28565
Aldob	aldolase B, fructose-bisphosphate	5.28283
Gbp2	guanylate binding protein 2	4.83842
Ifit1	interferon-induced protein with tetratricopeptide repeats 1	4.76944
Gbp2	guanylate binding protein 2	4.57523
Ifit3	interferon-induced protein with tetratricopeptide repeats 3	4.53981
Mpa2l	macrophage activation 2 like	4.45619
Rsad2	radical S-adenosyl methionine domain containing 2	4.26339
S100a9	S100 calcium binding protein A9 (calgranulin B)	4.06834
Gbp3	guanylate binding protein 3	4.04552
Rsad2	radical S-adenosyl methionine domain containing 2	4.02911
Ifi44	interferon-induced protein 44	3.74912
Cxcl5	chemokine (C-X-C motif) ligand 5	3.68892
Tnfaip2	tumor necrosis factor, alpha-induced protein 2	3.6339
Trim30	tripartite motif-containing 30	3.57794
Tdo2	tryptophan 2,3-dioxygenase	3.55221
Spata13	spermatogenesis associated 13	3.48653
S100a8	S100 calcium binding protein A8 (calgranulin A)	3.44551
Ccnb1ip1	cyclin B1 interacting protein 1	3.40294
Rsad2	radical S-adenosyl methionine domain containing 2	3.39351
Skiv2l2	superkiller viralicidic activity 2-like 2 (S. cerevisiae)	3.26001
Ccl20	chemokine (C-C motif) ligand 20	3.24103
Steap4	STEAP family member 4	3.19453
Il12b	interleukin 12b	3.18094
Avp	arginine vasopressin	3.10897
Trim30	tripartite motif-containing 30	3.08587
Iigp1	interferon inducible GTPase 1	3.08543
Chi3l3	chitinase 3-like 3	3.06878
Xaf1	XIAP associated factor 1	2.98236
Plscr2	phospholipid scramblase 2	2.98083
Spata13	spermatogenesis associated 13	2.87441
Rtp4	receptor transporter protein 4	2.85707
Ocel1	occludin/ELL domain containing 1	2.83704
Irg1	immunoresponsive gene 1	2.78244
Igtp	interferon gamma induced GTPase	2.78017
Saa3	serum amyloid A 3	2.7738
Sln	sarcolipin	2.77137
Car4	carbonic anhydrase 4	2.70264
Bst2	bone marrow stromal cell antigen 2	2.69515
Car4	carbonic anhydrase 4	2.68555
Oasl2	2'-5' oligoadenylate synthetase-like 2	2.66759
Anxa4	annexin A4	2.65779
Casp9	caspase 9	2.6381
Psmb8	proteasome (prosome, macropain) subunit, beta type 8 (large multifunctional pept	2.61148
Oas1a	2'-5' oligoadenylate synthetase 1A	2.5703
Cst7	cystatin F (leukocystatin)	2.54155
Prss23	protease, serine, 23	2.54091
Parp9	poly (ADP-ribose) polymerase family, member 9	2.50723
Ifi47	interferon gamma inducible protein 47	2.443
Tdo2	tryptophan 2,3-dioxygenase	2.42229
Glycam1	glycosylation dependent cell adhesion molecule 1	2.41944
Hsd17b11	hydroxysteroid (17-beta) dehydrogenase 11	2.41608
Oasl1	2'-5' oligoadenylate synthetase-like 1	2.41
Cap1	CAP, adenylate cyclase-associated protein 1 (yeast)	2.40996
Ncf4	neutrophil cytosolic factor 4	2.40543
Ap2b1	adaptor-related protein complex 2, beta 1 subunit	2.40122
Chi3l1	chitinase 3-like 1	2.39468
Gbp6	guanylate binding protein 6	2.38664
Psmb9	proteasome (prosome, macropain) subunit, beta type 9 (large multifunctional pept	2.38543
Rapgef4	Rap guanine nucleotide exchange factor (GEF) 4	2.37915
Mamdc2	MAM domain containing 2	2.37196
Mbp	myelin basic protein	2.34745
Wnk4	WNK lysine deficient protein kinase 4	2.34376
Cap1	CAP, adenylate cyclase-associated protein 1 (yeast)	2.33596
Mx1	myxovirus (influenza virus) resistance 1	2.32059
Trim34	tripartite motif-containing 34	2.31918
Tnfrsf19	tumor necrosis factor receptor superfamily, member 19	2.30964
Casp12	caspase 12	2.29579
Cd52	CD52 antigen	2.29302
Rpl14	ribosomal protein L14	2.29147
Hspa1b	heat shock protein 1B	2.26167
Eps8l1	EPS8-like 1	2.25147
Herc5	hect domain and RLD 5	2.24781
Crh	corticotropin releasing hormone	2.21418
Noxo1	NADPH oxidase organizer 1	2.20094
Mageb16	melanoma antigen family B, 16	2.1981
Rcan1	regulator of calcineurin 1	2.18135
Capn3	calpain 3	2.17443
Pisd-ps3	phosphatidylserine decarboxylase, pseudogene 3	2.17397
Clec7a	C-type lectin domain family 7, member a	2.17332
Tbr1	T-box brain gene 1	2.17044
Ifitm3	interferon induced transmembrane protein 3	2.1684
Gbp6	guanylate binding protein 6	2.16102
Rbm45	RNA binding motif protein 45	2.15706
Ppp2r5c	protein phosphatase 2, regulatory subunit B (B56), gamma isoform	2.15246
Prss23	protease, serine, 23	2.14573
Papss2	3'-phosphoadenosine 5'-phosphosulfate synthase 2	2.14477
Ifi35	interferon-induced protein 35	2.14476
Pik3ap1	phosphoinositide-3-kinase adaptor protein 1	2.14382
Cxcl16	chemokine (C-X-C motif) ligand 16	2.13873
Ascl2	achaete-scute complex homolog 2 (Drosophila)	2.13416
Mobp	myelin-associated oligodendrocytic basic protein	2.13317
Il12b	interleukin 12b	2.11175
Ppp1r3c	protein phosphatase 1, regulatory (inhibitor) subunit 3C	2.10779
Fgfr1op2	FGFR1 oncogene partner 2	2.10552
Plac8	placenta-specific 8	2.10175
Prss23	protease, serine, 23	2.10158
Ifih1	interferon induced with helicase C domain 1	2.08315
Pycard	PYD and CARD domain containing	2.08263
Rnls	renalase, FAD-dependent amine oxidase	2.08175
Tnfaip2	tumor necrosis factor, alpha-induced protein 2	2.07241
Abhd1	abhydrolase domain containing 1	2.07114
Casp9	caspase 9	2.06532
Cd244	CD244 natural killer cell receptor 2B4	2.06515
Adk	adenosine kinase	2.0567
Klk6	kallikrein related-peptidase 6	2.05077
Pmch	pro-melanin-concentrating hormone	2.04962
Ch25h	cholesterol 25-hydroxylase	2.03998
Vapb	vesicle-associated membrane protein, associated protein B and C	2.03235
Lgals9	lectin, galactose binding, soluble 9	2.03198
Pyhin1	pyrin and HIN domain family, member 1	2.03176
Xpo7	exportin 7	2.02917
H2-Q7	histocompatibility 2, Q region locus 7	2.02654
S100a4	S100 calcium binding protein A4	2.02442
Lcn2	lipocalin 2	2.01779
Trim21	tripartite motif-containing 21	2.01667
Ccl9	chemokine (C-C motif) ligand 9	2.01006
Daam1	dishevelled associated activator of morphogenesis 1	2.00507
Asb5	ankyrin repeat and SOCs box-containing 5	2.0034
Ccl7	chemokine (C-C motif) ligand 7	2.00016
Ccr6	chemokine (C-C motif) receptor 6	1.99501
Shox2	short stature homeobox 2	1.9852
Grb14	growth factor receptor bound protein 14	1.97585
Hspa1a	heat shock protein 1A	1.97282
Ugt8a	UDP galactosyltransferase 8A	1.97026
Lyz2	lysozyme 2	1.96203
Ctla2b	cytotoxic T lymphocyte-associated protein 2 beta	1.95855
Xist	inactive X specific transcripts	1.95793
Ms4a4c	membrane-spanning 4-domains, subfamily A, member 4C	1.95145
Cnot7	CCR4-NOT transcription complex, subunit 7	1.9417
Scgb3a1	secretoglobin, family 3A, member 1	1.93769
Elf5	E74-like factor 5	1.93374
Cd82	CD82 antigen	1.93213
Zbp1	Z-DNA binding protein 1	1.92875
Gvin1	GTPase, very large interferon inducible 1	1.91656
Dapp1	dual adaptor for phosphotyrosine and 3-phosphoinositides 1	1.9119
Lyz1	lysozyme 1	1.90782
Rian	RNA imprinted and accumulated in nucleus	1.90613
Orm2	orosomucoid 2	1.90389
Il13ra1	interleukin 13 receptor, alpha 1	1.90228
Tmed2	transmembrane emp24 domain trafficking protein 2	1.90097
Acer2	alkaline ceramidase 2	1.89586
Il6	interleukin 6	1.89557
Dtx3l	deltex 3-like (Drosophila)	1.89461
Lyz1	lysozyme 1	1.894
Irgm1	immunity-related GTPase family M member 1	1.8925
Pi4k2b	phosphatidylinositol 4-kinase type 2 beta	1.89087
S1pr3	sphingosine-1-phosphate receptor 3	1.8863
Pyhin1	pyrin and HIN domain family, member 1	1.88527
Capn3	calpain 3	1.88504
Hspa1b	heat shock protein 1B	1.8739
Mccc2	methylcrotonoyl-Coenzyme A carboxylase 2 (beta)	1.8705
Rnf114	ring finger protein 114	1.86904
Saa1	serum amyloid A 1	1.86675
C3	complement component 3	1.86381
Pdcd1lg2	programmed cell death 1 ligand 2	1.85815
Cmpk2	cytidine monophosphate (UMP-CMP) kinase 2, mitochondrial	1.85558
Tgm1	transglutaminase 1, K polypeptide	1.85407
Slfn8	schlafen 8	1.84949
Plp1	proteolipid protein (myelin) 1	1.84915
Galnt4	UDP-N-acetyl-alpha-D-galactosamine:polypeptide N-acetylgalactosaminyltransferase	1.84814
Gimap4	GTPase, IMAP family member 4	1.8408
Csrp1	cysteine and glycine-rich protein 1	1.83925
Mpst	mercaptopyruvate sulfurtransferase	1.83249
Lect1	leukocyte cell derived chemotaxin 1	1.83119
Cyr61	cysteine rich protein 61	1.83084
Gpr34	G protein-coupled receptor 34	1.82992
Cd24a	CD24a antigen	1.82469
Mxi1	Max interacting protein 1	1.82407
Saa1	serum amyloid A 1	1.82325
Flt3l	FMS-like tyrosine kinase 3 ligand	1.82178
Ociad1	OCIA domain containing 1	1.82001
Ret	ret proto-oncogene	1.81997
Ermn	ermin, ERM-like protein	1.81595
Il6st	interleukin 6 signal transducer	1.81378
Arf2	ADP-ribosylation factor 2	1.81333
Pldn	pallidin	1.81028
Mog	myelin oligodendrocyte glycoprotein	1.80982
Tor3a	torsin family 3, member A	1.80907
Tnfaip6	tumor necrosis factor alpha induced protein 6	1.80591
Rspo1	R-spondin homolog (Xenopus laevis)	1.80417
Mtus1	mitochondrial tumor suppressor 1	1.80108
Mobp	myelin-associated oligodendrocytic basic protein	1.80018
Hist1h1c	histone cluster 1, H1c	1.80008
Saa4	serum amyloid A 4	1.79986
Gpr183	G protein-coupled receptor 183	1.79872
Glce	glucuronyl C5-epimerase	1.7955
Ifit2	interferon-induced protein with tetratricopeptide repeats 2	1.79398
Apoc1	apolipoprotein C-I	1.78827
Rps27l	ribosomal protein S27-like	1.78646
Tspan2	tetraspanin 2	1.78527
Aldh1l2	aldehyde dehydrogenase 1 family, member L2	1.78455
Vamp3	vesicle-associated membrane protein 3	1.78344
Slfn4	schlafen 4	1.78332
Mx2	myxovirus (influenza virus) resistance 2	1.78133
S1pr3	sphingosine-1-phosphate receptor 3	1.77616
Pdlim2	PDZ and LIM domain 2	1.77582
Sypl	synaptophysin-like protein	1.7755
Tap1	transporter 1, ATP-binding cassette, sub-family B (MDR/TAP)	1.77454
Paip1	polyadenylate binding protein-interacting protein 1	1.77408
Rfk	riboflavin kinase	1.7722
Peli2	pellino 2	1.76964
Lims1	LIM and senescent cell antigen-like domains 1	1.76761
Icam1	intercellular adhesion molecule 1	1.76413
Ubxn11	UBX domain protein 11	1.76288
Plxnb3	plexin B3	1.76109
Brca1	breast cancer 1	1.76105
Fpr2	formyl peptide receptor 2	1.76027
Trim12	tripartite motif-containing 12	1.75929
Lactb2	lactamase, beta 2	1.75916
St6galnac3	ST6 (alpha-N-acetyl-neuraminyl-2,3-beta-galactosyl-1,3)-N-acetylgalactosaminide	1.75819
Gm2a	GM2 ganglioside activator protein	1.75716
Pmaip1	phorbol-12-myristate-13-acetate-induced protein 1	1.75673
Cd24a	CD24a antigen	1.75599
Afp	alpha fetoprotein	1.75564
Eml2	echinoderm microtubule associated protein like 2	1.75483
Baalc	brain and acute leukemia, cytoplasmic	1.75456
Zfhx4	zinc finger homeodomain 4	1.75378
Klhl4	kelch-like 4 (Drosophila)	1.75361
Serpinb2	serine (or cysteine) peptidase inhibitor, clade B, member 2	1.75123
Npas3	neuronal PAS domain protein 3	1.75042
Tor3a	torsin family 3, member A	1.74946
Lrrc49	leucine rich repeat containing 49	1.74772
Tspo	translocator protein	1.74723
Fv1	Friend virus susceptibility 1	1.74681
Adhfe1	alcohol dehydrogenase, iron containing, 1	1.74643
H19	H19 fetal liver mRNA	1.74542
Ascl2	achaete-scute complex homolog 2 (Drosophila)	1.74458
Baalc	brain and acute leukemia, cytoplasmic	1.7433
Gtsf1l	gametocyte specific factor 1-like	1.74322
Tspo	translocator protein	1.74311
Npas4	neuronal PAS domain protein 4	1.74225
Wdr16	WD repeat domain 16	1.73969
Vcam1	vascular cell adhesion molecule 1	1.73947
Cybb	cytochrome b-245, beta polypeptide	1.73882
Apobec1	apolipoprotein B mRNA editing enzyme, catalytic polypeptide 1	1.73417
Zfp572	zinc finger protein 572	1.73341
Arl2bp	ADP-ribosylation factor-like 2 binding protein	1.73269
Tgfbr2	transforming growth factor, beta receptor II	1.73152
Sc5d	sterol-C5-desaturase (fungal ERG3, delta-5-desaturase) homolog (S. cerevisae)	1.73142
H2-K1	histocompatibility 2, K1, K region	1.72963
Cxcl16	chemokine (C-X-C motif) ligand 16	1.72884
Ifi35	interferon-induced protein 35	1.72507
Tsc22d3	TSC22 domain family, member 3	1.72155
Dydc2	DPY30 domain containing 2	1.72139
Herc5	hect domain and RLD 5	1.72128
Gimap6	GTPase, IMAP family member 6	1.7201
Snap23	synaptosomal-associated protein 23	1.71845
Clec4d	C-type lectin domain family 4, member d	1.71712
Ptx3	pentraxin related gene	1.71582
Tnni1	troponin I, skeletal, slow 1	1.71567
Ccl9	chemokine (C-C motif) ligand 9	1.71451
Ripply2	ripply2 homolog (zebrafish)	1.71344
Cd274	CD274 antigen	1.71254
Was	Wiskott-Aldrich syndrome homolog (human)	1.71211
Igf2bp3	insulin-like growth factor 2 mRNA binding protein 3	1.71143
Defb11	defensin beta 11	1.71054
Eif2ak2	eukaryotic translation initiation factor 2-alpha kinase 2	1.7104
Ccl6	chemokine (C-C motif) ligand 6	1.70808
Parp12	poly (ADP-ribose) polymerase family, member 12	1.70635
Cadm2	cell adhesion molecule 2	1.70592
Ccdc122	coiled-coil domain containing 122	1.70485
Ets1	E26 avian leukemia oncogene 1, 5' domain	1.70447
Ccl6	chemokine (C-C motif) ligand 6	1.70285
Tppp3	tubulin polymerization-promoting protein family member 3	1.7026
Tsc22d3	TSC22 domain family, member 3	1.70203
Vcan	versican	1.70192
Cyb5r3	cytochrome b5 reductase 3	1.70103
Slc15a2	solute carrier family 15 (H+/peptide transporter), member 2	1.70007
Mbl2	mannose-binding lectin (protein C) 2	1.69755
Mmp8	matrix metallopeptidase 8	1.69407
Gsto2	glutathione S-transferase omega 2	1.69232
B3gnt5	UDP-GlcNAc:betaGal beta-1,3-N-acetylglucosaminyltransferase 5	1.6912
Lgals3bp	lectin, galactoside-binding, soluble, 3 binding protein	1.68851
Prss45	protease, serine, 45	1.68763
Stat1	signal transducer and activator of transcription 1	1.68704
Cyr61	cysteine rich protein 61	1.6857
Tspo	translocator protein	1.68497
Hn1l	hematological and neurological expressed 1-like	1.68346
Plek2	pleckstrin 2	1.68272
Tspan11	tetraspanin 11	1.6826
Litaf	LPS-induced TN factor	1.68226
Fgfbp3	fibroblast growth factor binding protein 3	1.68167
Ddx60	DEAD (Asp-Glu-Ala-Asp) box polypeptide 60	1.68078
Lsm11	U7 snRNP-specific Sm-like protein LSM11	1.68014
Aspg	asparaginase homolog (S. cerevisiae)	1.67993
Apool	apolipoprotein O-like	1.67917
Samd8	sterile alpha motif domain containing 8	1.67831
H2-D1	histocompatibility 2, D region locus 1	1.67807
Efna1	ephrin A1	1.67796
Lbxcor1	ladybird homeobox 1 homolog (Drosophila) corepressor 1	1.67752
Taf1d	TATA box binding protein (Tbp)-associated factor, RNA polymerase I, D	1.67553
Lelp1	late cornified envelope-like proline-rich 1	1.67317
Clec2d	C-type lectin domain family 2, member d	1.67207
Runx1	runt related transcription factor 1	1.67082
Trp73	transformation related protein 73	1.66954
Ccl25	chemokine (C-C motif) ligand 25	1.66919
Olfr288	olfactory receptor 288	1.6683
Trim40	tripartite motif-containing 40	1.6683
Scd1	stearoyl-Coenzyme A desaturase 1	1.66781
Rab18	RAB18, member RAS oncogene family	1.66565
Ube2k	ubiquitin-conjugating enzyme E2K (UBC1 homolog, yeast)	1.66543
Acoxl	acyl-Coenzyme A oxidase-like	1.66535
Nedd1	neural precursor cell expressed, developmentally down-regulated gene 1	1.66522
Plekhf2	pleckstrin homology domain containing, family F (with FYVE domain) member 2	1.66473
S100a1	S100 calcium binding protein A1	1.66431
Mal	myelin and lymphocyte protein, T-cell differentiation protein	1.66403
Med21	mediator complex subunit 21	1.66362
Cyr61	cysteine rich protein 61	1.66256
Fcgr1	Fc receptor, IgG, high affinity I	1.661
Ddr1	discoidin domain receptor family, member 1	1.65986
Gjc1	gap junction protein, gamma 1	1.65786
Prr18	proline rich region 18	1.65771
Kitl	kit ligand	1.65667
Ear2	eosinophil-associated, ribonuclease A family, member 2	1.65481
Csf2rb	colony stimulating factor 2 receptor, beta, low-affinity (granulocyte-macrophage	1.65342
Tnnt1	troponin T1, skeletal, slow	1.65033
Glipr2	GLI pathogenesis-related 2	1.64885
Oxt	oxytocin	1.64864
Slc23a1	solute carrier family 23 (nucleobase transporters), member 1	1.64692
Cxcl13	chemokine (C-X-C motif) ligand 13	1.64685
Lpar1	lysophosphatidic acid receptor 1	1.64553
Slamf1	signaling lymphocytic activation molecule family member 1	1.64507
Tslp	thymic stromal lymphopoietin	1.64378
Endou	endonuclease, polyU-specific	1.64346
Fcgr2b	Fc receptor, IgG, low affinity IIb	1.64174
Tnfsf9	tumor necrosis factor (ligand) superfamily, member 9	1.64044
Ifitm2	interferon induced transmembrane protein 2	1.6395
S100a1	S100 calcium binding protein A1	1.63821
Slc31a2	solute carrier family 31, member 2	1.63818
Ppcdc	phosphopantothenoylcysteine decarboxylase	1.63736
Slc47a1	solute carrier family 47, member 1	1.63636
Kif21b	kinesin family member 21B	1.63618
Abhd3	abhydrolase domain containing 3	1.63348
Pkia	protein kinase inhibitor, alpha	1.63305
Sytl4	synaptotagmin-like 4	1.63125
Tifa	TRAF-interacting protein with forkhead-associated domain	1.631
Rsph3a	radial spoke 3A homolog (Chlamydomonas)	1.62995
Ly86	lymphocyte antigen 86	1.62908
Cdkn3	cyclin-dependent kinase inhibitor 3	1.62864
Zc3h7b	zinc finger CCCH type containing 7B	1.62859
Celf2	CUGBP, Elav-like family member 2	1.62858
Isca1	iron-sulfur cluster assembly 1 homolog (S. cerevisiae)	1.62848
Kdm6a	4lysine (K)-specific demethylase 6A	1.62842
Arhgap39	Rho GTPase activating protein 39	1.62722
Nefm	neurofilament, medium polypeptide	1.62712
Mns1	meiosis-specific nuclear structural protein 1	1.62701
Serp1	stress-associated endoplasmic reticulum protein 1	1.62697
Prpf19	PRP19/PSO4 pre-mRNA processing factor 19 homolog (S. cerevisiae)	1.62676
Adssl1	adenylosuccinate synthetase like 1	1.62663
Cyp4a31	cytochrome P450, family 4, subfamily a, polypeptide 31	1.62624
Ccl2	chemokine (C-C motif) ligand 2	1.62558
As3mt	arsenic (+3 oxidation state) methyltransferase	1.62511
Krcc1	lysine-rich coiled-coil 1	1.62479
Tlr2	toll-like receptor 2	1.62402
Ccdc71	coiled-coil domain containing 71	1.62335
Tmed2	transmembrane emp24 domain trafficking protein 2	1.62313
Il12rb1	interleukin 12 receptor, beta 1	1.62224
Serf1	small EDRK-rich factor 1	1.62188
Hdc	histidine decarboxylase	1.62117
Fndc1	fibronectin type III domain containing 1	1.61677
Sh3gl3	SH3-domain GRB2-like 3	1.61658
Akr1d1	aldo-keto reductase family 1, member D1	1.61653
Bcl10	B-cell leukemia/lymphoma 10	1.61641
Slc25a34	solute carrier family 25, member 34	1.61597
Trim34	tripartite motif-containing 34	1.61528
Rcn1	reticulocalbin 1	1.61465
Ifitm1	interferon induced transmembrane protein 1	1.61462
Cyr61	cysteine rich protein 61	1.61233
Hs3st3b1	heparan sulfate (glucosamine) 3-O-sulfotransferase 3B1	1.61183
Vcam1	vascular cell adhesion molecule 1	1.61091
Msr1	macrophage scavenger receptor 1	1.60991
Thg1l	tRNA-histidine guanylyltransferase 1-like (S. cerevisiae)	1.60892
Ager	advanced glycosylation end product-specific receptor	1.60834
Ccl19	chemokine (C-C motif) ligand 19	1.60829
Ifitm6	interferon induced transmembrane protein 6	1.6082
Scrg1	scrapie responsive gene 1	1.60772
H2-D1	histocompatibility 2, D region locus 1	1.60737
Rarg	retinoic acid receptor, gamma	1.60722
Plekhb1	pleckstrin homology domain containing, family B (evectins) member 1	1.60595
Sspn	sarcospan	1.60535
Glipr1	GLI pathogenesis-related 1 (glioma)	1.60529
Ebf3	early B-cell factor 3	1.60486
Phactr3	phosphatase and actin regulator 3	1.60466
Rps27l	ribosomal protein S27-like	1.60081
Tmem123	transmembrane protein 123	1.60058
Tpmt	thiopurine methyltransferase	1.60056
Tmem51	transmembrane protein 51	1.60042
P2ry12	purinergic receptor P2Y, G-protein coupled 12	1.60029
Golph3	golgi phosphoprotein 3	1.60013
Tmem88b	transmembrane protein 88B	1.59995
Rhoc	ras homolog gene family, member C	1.59575
Isg20	interferon-stimulated protein	1.59439
Tmem49	transmembrane protein 49	1.5941
Tmem202	transmembrane protein 202	1.59306
Pigz	phosphatidylinositol glycan anchor biosynthesis, class Z	1.59257
Epsti1	epithelial stromal interaction 1 (breast)	1.59191
Stat1	signal transducer and activator of transcription 1	1.5905
Tmem159	transmembrane protein 159	1.59026
Pmm2	phosphomannomutase 2	1.5898
Fabp7	fatty acid binding protein 7, brain	1.58901
Endou	endonuclease, polyU-specific	1.58688
Nuf2	NUF2, NDC80 kinetochore complex component, homolog (S. cerevisiae)	1.58653
Tnfrsf22	tumor necrosis factor receptor superfamily, member 22	1.58617
Mrpl33	mitochondrial ribosomal protein L33	1.58484
Trim25	tripartite motif-containing 25	1.58207
Xist	inactive X specific transcripts	1.58173
Hrk	harakiri, BCL2 interacting protein (contains only BH3 domain)	1.58087
Metrn	meteorin, glial cell differentiation regulator	1.58012
Hcls1	hematopoietic cell specific Lyn substrate 1	1.57986
Cxcl1	chemokine (C-X-C motif) ligand 1	1.57945
Atp13a5	ATPase type 13A5	1.57931
Dbndd2	dysbindin (dystrobrevin binding protein 1) domain containing 2	1.57928
Rfk	riboflavin kinase	1.57899
Acap1	ArfGAP with coiled-coil, ankyrin repeat and PH domains 1	1.57869
Serinc3	serine incorporator 3	1.57849
Il13ra1	interleukin 13 receptor, alpha 1	1.57821
Rnf13	ring finger protein 13	1.57797
Zfp238	zinc finger protein 238	1.5779
Klhl10	kelch-like 10 (Drosophila)	1.5771
Itgb3bp	integrin beta 3 binding protein (beta3-endonexin)	1.5771
Rhoj	ras homolog gene family, member J	1.57674
Arhgap5	Rho GTPase activating protein 5	1.57665
Fgf1	fibroblast growth factor 1	1.57599
Als2cr12	amyotrophic lateral sclerosis 2 (juvenile) chromosome region, candidate 12 (huma	1.57591
Ssu72	Ssu72 RNA polymerase II CTD phosphatase homolog (yeast)	1.5755
Hnf4a	hepatic nuclear factor 4, alpha	1.57524
Hrk	harakiri, BCL2 interacting protein (contains only BH3 domain)	1.57503
Il13ra1	interleukin 13 receptor, alpha 1	1.57423
Epb4.1l5	erythrocyte protein band 4.1-like 5	1.57379
Sfrp1	secreted frizzled-related protein 1	1.57371
Cd93	CD93 antigen	1.57215
Slmap	sarcolemma associated protein	1.57176
Lhx1	LIM homeobox protein 1	1.57107
Calb1	calbindin 1	1.57098
Flywch2	FLYWCH family member 2	1.57069
Mtus1	mitochondrial tumor suppressor 1	1.57042
Prr5l	proline rich 5 like	1.56851
Ece2	endothelin converting enzyme 2	1.56838
Gng10	guanine nucleotide binding protein (G protein), gamma 10	1.56825
Ms4a6c	membrane-spanning 4-domains, subfamily A, member 6C	1.56756
Sgk3	serum/glucocorticoid regulated kinase 3	1.56727
Fcgr2b	Fc receptor, IgG, low affinity IIb	1.56702
Btk	Bruton agammaglobulinemia tyrosine kinase	1.5661
Ctla2a	cytotoxic T lymphocyte-associated protein 2 alpha	1.56562
Npl	N-acetylneuraminate pyruvate lyase	1.56543
Zfp64	zinc finger protein 64	1.56533
Cox7a1	cytochrome c oxidase, subunit VIIa 1	1.56509
Casp4	caspase 4, apoptosis-related cysteine peptidase	1.56474
Tbc1d16	TBC1 domain family, member 16	1.56409
Klra16	killer cell lectin-like receptor, subfamily A, member 16	1.56407
Ppp1r14a	protein phosphatase 1, regulatory (inhibitor) subunit 14A	1.56334
Oprm1	opioid receptor, mu 1	1.56311
Cdk6	cyclin-dependent kinase 6	1.56267
Erbb2ip	Erbb2 interacting protein	1.56253
Arrdc3	arrestin domain containing 3	1.56249
Slc15a1	solute carrier family 15 (oligopeptide transporter), member 1	1.56178
Prdx1	peroxiredoxin 1	1.56151
Robld3	roadblock domain containing 3	1.56146
Mettl11a	Methyltransferase like 11A	1.5612
H2-D1	histocompatibility 2, D region locus 1	1.56106
Ifnz	interferon zeta	1.56074
Batf	basic leucine zipper transcription factor, ATF-like	1.55994
Sla	src-like adaptor	1.55988
Wwox	WW domain-containing oxidoreductase	1.55987
Gch1	GTP cyclohydrolase 1	1.55981
Tmem106a	transmembrane protein 106A	1.55924
Zfp54	zinc finger protein 54	1.55919
Ppic	peptidylprolyl isomerase C	1.55834
Dapk2	death-associated protein kinase 2	1.55737
Rab32	RAB32, member RAS oncogene family	1.55676
Atp13a5	ATPase type 13A5	1.55668
Fa2h	fatty acid 2-hydroxylase	1.55641
Ermn	ermin, ERM-like protein	1.55624
Rpgrip1	retinitis pigmentosa GTPase regulator interacting protein 1	1.55618
Pllp	plasma membrane proteolipid	1.55617
Slc15a4	solute carrier family 15, member 4	1.55568
Slco1b2	solute carrier organic anion transporter family, member 1b2	1.55455
Rnf141	ring finger protein 141	1.55423
Atg3	autophagy-related 3 (yeast)	1.55409
Rps27l	ribosomal protein S27-like	1.55375
Car8	carbonic anhydrase 8	1.55354
Cnp	2',3'-cyclic nucleotide 3' phosphodiesterase	1.55351
Idi1	isopentenyl-diphosphate delta isomerase	1.55257
Ccdc69	coiled-coil domain containing 69	1.55173
Slc1a5	solute carrier family 1 (neutral amino acid transporter), member 5	1.55169
Card10	caspase recruitment domain family, member 10	1.55084
Cyp2j6	cytochrome P450, family 2, subfamily j, polypeptide 6	1.55036
Fbln7	fibulin 7	1.55015
Kif5a	kinesin family member 5A	1.55003
Clic5	chloride intracellular channel 5	1.54993
Ece2	endothelin converting enzyme 2	1.54946
Cdk5rap2	CDK5 regulatory subunit associated protein 2	1.54924
Ifi27l2a	interferon, alpha-inducible protein 27 like 2A	1.54857
Anln	anillin, actin binding protein	1.54834
Cdkn2b	cyclin-dependent kinase inhibitor 2B (p15, inhibits CDK4)	1.54796
Tmem125	transmembrane protein 125	1.54761
Idi1	isopentenyl-diphosphate delta isomerase	1.54714
Herc5	hect domain and RLD 5	1.54623
Tspan2	tetraspanin 2	1.54556
Cd37	CD37 antigen	1.54527
Loxl4	lysyl oxidase-like 4	1.54489
Pcdh9	protocadherin 9	1.54454
Gpr35	G protein-coupled receptor 35	1.54416
H1f0	H1 histone family, member 0	1.5437
Dnajb1	DnaJ (Hsp40) homolog, subfamily B, member 1	1.5434
Cybb	cytochrome b-245, beta polypeptide	1.54313
Gt(ROSA)26Sor	gene trap ROSA 26, Philippe Soriano	1.54301
Mospd2	motile sperm domain containing 2	1.5428
Tnc	tenascin C	1.54237
Rab31	RAB31, member RAS oncogene family	1.54176
H2-L	histocompatibility 2, D region	1.54174
Tap2	transporter 2, ATP-binding cassette, sub-family B (MDR/TAP)	1.54168
Car8	carbonic anhydrase 8	1.54159
Igbp1	immunoglobulin (CD79A) binding protein 1	1.54131
Spop	speckle-type POZ protein	1.53988
Psme2	proteasome (prosome, macropain) 28 subunit, beta	1.53918
Tyrobp	TYRO protein tyrosine kinase binding protein	1.53783
Rad51c	RAD51 homolog c (S. cerevisiae)	1.53713
Clec5a	C-type lectin domain family 5, member a	1.53684
Tktl1	Transketolase-like 1	1.53673
Opalin	oligodendrocytic myelin paranodal and inner loop protein	1.53667
Pus3	pseudouridine synthase 3	1.53661
Nat2	N-acetyltransferase 2 (arylamine N-acetyltransferase)	1.53656
Arpc1b	actin related protein 2/3 complex, subunit 1B	1.53613
Plvap	plasmalemma vesicle associated protein	1.5358
Pon1	paraoxonase 1	1.53561
S100a6	S100 calcium binding protein A6 (calcyclin)	1.53557
Il15	interleukin 15	1.53497
Ccdc141	coiled-coil domain containing 141	1.53436
Acpl2	acid phosphatase-like 2	1.53384
Pter	phosphotriesterase related	1.53346
Scp2	sterol carrier protein 2, liver	1.53325
Clec4a2	C-type lectin domain family 4, member a2	1.53293
Lpar1	lysophosphatidic acid receptor 1	1.53178
Klc4	kinesin light chain 4	1.53167
Pdpn	podoplanin	1.53114
Adi1	acireductone dioxygenase 1	1.53101
Cyb5d2	cytochrome b5 domain containing 2	1.531
Stx11	syntaxin 11	1.53066
Tfpi	tissue factor pathway inhibitor	1.53026
Rftn2	raftlin family member 2	1.52997
Gpr98	G protein-coupled receptor 98	1.52935
Rpl37	ribosomal protein L37	1.52904
Ripk4	receptor-interacting serine-threonine kinase 4	1.52903
Scd1	stearoyl-Coenzyme A desaturase 1	1.52871
Mr1	major histocompatibility complex, class I-related	1.52866
Samsn1	SAM domain, SH3 domain and nuclear localization signals, 1	1.52826
Pigt	phosphatidylinositol glycan anchor biosynthesis, class T	1.52764
Psg28	pregnancy-specific glycoprotein 28	1.52742
Casp7	caspase 7	1.52646
Hs3st3b1	heparan sulfate (glucosamine) 3-O-sulfotransferase 3B1	1.52588
Gnpnat1	glucosamine-phosphate N-acetyltransferase 1	1.52562
Csrp1	cysteine and glycine-rich protein 1	1.52532
Spon2	spondin 2, extracellular matrix protein	1.52508
Mett5d1	methyltransferase 5 domain containing 1	1.52493
Slc16a9	solute carrier family 16 (monocarboxylic acid transporters), member 9	1.52351
Ms4a4c	membrane-spanning 4-domains, subfamily A, member 4C	1.52332
Hspa9	heat shock protein 9	1.52325
Mmp19	matrix metallopeptidase 19	1.52281
Gfap	glial fibrillary acidic protein	1.52269
Rad21	RAD21 homolog (S. pombe)	1.52264
Cmtm5	CKLF-like MARVEL transmembrane domain containing 5	1.52247
Ldlrap1	low density lipoprotein receptor adaptor protein 1	1.52221
Sspn	sarcospan	1.52211
Zeb2	zinc finger E-box binding homeobox 2	1.52202
Tapbpl	TAP binding protein-like	1.52078
Htra4	HtrA serine peptidase 4	1.52061
Lgals8	lectin, galactose binding, soluble 8	1.5205
LOC545261	hypothetical protein LOC545261	1.51999
Timm50	translocase of inner mitochondrial membrane 50 homolog (yeast)	1.51942
Ada	adenosine deaminase	1.51899
Ccdc110	coiled-coil domain containing 110	1.51882
Actrt1	actin-related protein T1	1.51837
Tnfaip8	tumor necrosis factor, alpha-induced protein 8	1.51834
Ctsh	cathepsin H	1.51824
Ddo	D-aspartate oxidase	1.51824
Cdh9	cadherin 9	1.51801
Slc26a10	Solute carrier family 26, member 10	1.51709
Cited4	Cbp/p300-interacting transactivator, with Glu/Asp-rich carboxy-terminal domain,	1.51699
Pear1	platelet endothelial aggregation receptor 1	1.51694
Foxq1	forkhead box Q1	1.51682
Sycp3	synaptonemal complex protein 3	1.5167
Wdr20b	WD repeat domain 20b	1.5167
Vmn1r42	vomeronasal 1 receptor 42	1.51643
Dusp2	dual specificity phosphatase 2	1.51591
Cldn11	claudin 11	1.51581
Gh	growth hormone	1.51563
Flt1	FMS-like tyrosine kinase 1	1.51515
Zcchc24	zinc finger, CCHC domain containing 24	1.51514
Hdc	histidine decarboxylase	1.51508
Tgfa	transforming growth factor alpha	1.51494
Nedd1	neural precursor cell expressed, developmentally down-regulated gene 1	1.51343
Itgam	integrin alpha M	1.51326
Foxk1	forkhead box K1	1.5132
Sdr39u1	short chain dehydrogenase/reductase family 39U, member 1	1.5128
Tcte1	t-complex-associated testis expressed 1	1.51273
Tnfrsf18	tumor necrosis factor receptor superfamily, member 18	1.51265
Tsc22d4	TSC22 domain family, member 4	1.5124
Hspb1	heat shock protein 1	1.51231
Pkib	protein kinase inhibitor beta, cAMP dependent, testis specific	1.51225
Dixdc1	DIX domain containing 1	1.51225
Emp2	epithelial membrane protein 2	1.51168
Meox2	mesenchyme homeobox 2	1.51148
Gpr18	G protein-coupled receptor 18	1.51148
Snhg1	small nucleolar RNA host gene (non-protein coding) 1	1.5109
Anks1b	ankyrin repeat and sterile alpha motif domain containing 1B	1.51025
Gak	cyclin G associated kinase	1.51022
Pdc	phosducin	1.50957
Dnajb1	DnaJ (Hsp40) homolog, subfamily B, member 1	1.50942
Six6os1	Six6 opposite strand transcript 1	1.50893
Flt1	FMS-like tyrosine kinase 1	1.50891
Cyba	cytochrome b-245, alpha polypeptide	1.50866
Madcam1	mucosal vascular addressin cell adhesion molecule 1	1.50816
Kras	v-Ki-ras2 Kirsten rat sarcoma viral oncogene homolog	1.50808
Sri	sorcin	1.50795
Fbln5	fibulin 5	1.50759
Sncaip	synuclein, alpha interacting protein (synphilin)	1.50758
Nlrc5	NLR family, CARD domain containing 5	1.50566
Mpzl2	myelin protein zero-like 2	1.50514
Marveld2	MARVEL (membrane-associating) domain containing 2	1.50512
Bola1	bolA-like 1 (E. coli)	1.50488
Myom2	myomesin 2	1.5045
Abcb1b	ATP-binding cassette, sub-family B (MDR/TAP), member 1B	1.50431
Zfp36	zinc finger protein 36	1.50416
Ptprc	protein tyrosine phosphatase, receptor type, C	1.50379
Lpar1	lysophosphatidic acid receptor 1	1.50366
Adcy7	adenylate cyclase 7	1.50338
Rab3d	RAB3D, member RAS oncogene family	1.50309
Dsg2	desmoglein 2	1.50307
Tifab	TRAF-interacting protein with forkhead-associated domain, family member B	1.50142
Msr1	macrophage scavenger receptor 1	1.50142
Aldh1a1	aldehyde dehydrogenase family 1, subfamily A1	1.50107
Pgap1	post-GPI attachment to proteins 1	1.50073
Igfbpl1	insulin-like growth factor binding protein-like 1	1.50039

## Sheet: down-regulated in GSK-3b mice
Gene Symbol	Gene Title	Fold-Change(WT vs. GSK3B)
Rph3a	rabphilin 3A	-6.66524
Thsd4	thrombospondin, type I, domain containing 4	-3.81806
Odz2	odd Oz/ten-m homolog 2 (Drosophila)	-3.76754
Trpm3	transient receptor potential cation channel, subfamily M, member 3	-3.69076
Copg2as2	coatomer protein complex, subunit gamma 2, antisense 2	-3.37642
Rbm5	RNA binding motif protein 5	-3.10537
Prlr	prolactin receptor	-2.9824
Htr4	5 hydroxytryptamine (serotonin) receptor 4	-2.96613
Ipw	Imprinted gene in the Prader-Willi syndrome region	-2.93252
Krt2	keratin 2	-2.77286
C1ql2	complement component 1, q subcomponent-like 2	-2.66472
Pcdh20	protocadherin 20	-2.64633
Drd4	dopamine receptor 4	-2.63661
Gabrg3	gamma-aminobutyric acid (GABA) A receptor, subunit gamma 3	-2.60706
Frmpd3	FERM and PDZ domain containing 3	-2.60527
Rian	RNA imprinted and accumulated in nucleus	-2.59369
Kalrn	kalirin, RhoGEF kinase	-2.59131
Epha4	Eph receptor A4	-2.58808
Dip2c	DIP2 disco-interacting protein 2 homolog C (Drosophila)	-2.57272
Npy	neuropeptide Y	-2.56057
Gemin5	gem (nuclear organelle) associated protein 5	-2.53839
Csmd1	CUB and Sushi multiple domains 1	-2.52238
Cpne7	copine VII	-2.51447
Sh2d5	SH2 domain containing 5	-2.51375
Sstr3	somatostatin receptor 3	-2.49162
Robo3	roundabout homolog 3 (Drosophila)	-2.45853
Crebbp	CREB binding protein	-2.44061
Nsf	N-ethylmaleimide sensitive fusion protein	-2.43433
Celf2	CUGBP, Elav-like family member 2	-2.43123
Tia1	cytotoxic granule-associated RNA binding protein 1	-2.41986
Zeb1	Zinc finger E-box binding homeobox 1	-2.41682
Tmem2	transmembrane protein 2	-2.40168
Grem2	gremlin 2 homolog, cysteine knot superfamily (Xenopus laevis)	-2.37934
Kcnf1	potassium voltage-gated channel, subfamily F, member 1	-2.36034
Edil3	EGF-like repeats and discoidin I-like domains 3	-2.34793
Rbm5	RNA binding motif protein 5	-2.34683
Mast1	microtubule associated serine/threonine kinase 1	-2.34459
Atp2b2	ATPase, Ca++ transporting, plasma membrane 2	-2.33835
Epha4	Eph receptor A4	-2.32864
Dst	dystonin	-2.32422
Klk7	kallikrein related-peptidase 7 (chymotryptic, stratum corneum)	-2.3035
Tpp2	tripeptidyl peptidase II	-2.2896
Sez6l	seizure related 6 homolog like	-2.27076
Nrxn1	neurexin I	-2.25406
Ddhd2	DDHD domain containing 2	-2.25234
Magi1	Membrane associated guanylate kinase, WW and PDZ domain containing 1	-2.23517
Epha4	Eph receptor A4	-2.22646
Gsg1l	GSG1-like	-2.22285
Malat1	metastasis associated lung adenocarcinoma transcript 1 (non-coding RNA)	-2.22001
Dlgap1	discs, large (Drosophila) homolog-associated protein 1	-2.20339
Atrx	alpha thalassemia/mental retardation syndrome X-linked homolog (human)	-2.19188
Doc2b	double C2, beta	-2.18872
Atrx	alpha thalassemia/mental retardation syndrome X-linked homolog (human)	-2.18726
Rreb1	ras responsive element binding protein 1	-2.17265
Pde4d	phosphodiesterase 4D, cAMP specific	-2.14846
Rian	RNA imprinted and accumulated in nucleus	-2.14506
Kalrn	kalirin, RhoGEF kinase	-2.14306
Figf	c-fos induced growth factor	-2.13458
Smg1	SMG1 homolog, phosphatidylinositol 3-kinase-related kinase (C. elegans)	-2.13395
Ptgs2	prostaglandin-endoperoxide synthase 2	-2.12956
Kcng1	potassium voltage-gated channel, subfamily G, member 1	-2.12539
Malat1	metastasis associated lung adenocarcinoma transcript 1 (non-coding RNA)	-2.11659
Dnajc6	DnaJ (Hsp40) homolog, subfamily C, member 6	-2.11551
Arpp21	cyclic AMP-regulated phosphoprotein, 21	-2.11542
Slc39a2	solute carrier family 39 (zinc transporter), member 2	-2.11179
Esrrg	estrogen-related receptor gamma	-2.10802
Ddx46	DEAD (Asp-Glu-Ala-Asp) box polypeptide 46	-2.10626
Gpr101	G protein-coupled receptor 101	-2.08752
Eif4g3	Eukaryotic translation initiation factor 4 gamma, 3	-2.08698
Ppcdc	phosphopantothenoylcysteine decarboxylase	-2.08619
C1ql3	C1q-like 3	-2.08476
Trio	Triple functional domain (PTPRF interacting)	-2.07831
Trpc4	transient receptor potential cation channel, subfamily C, member 4	-2.07717
Mia3	melanoma inhibitory activity 3	-2.07584
Sh2d5	SH2 domain containing 5	-2.07483
Ptprn2	protein tyrosine phosphatase, receptor type, N polypeptide 2	-2.06771
Pex5l	peroxisomal biogenesis factor 5-like	-2.06757
Wdfy3	WD repeat and FYVE domain containing 3	-2.06643
Trhr	thyrotropin releasing hormone receptor	-2.06589
Nr2c2	nuclear receptor subfamily 2, group C, member 2	-2.06579
Ucn2	urocortin 2	-2.06157
Sorcs3	sortilin-related VPS10 domain containing receptor 3	-2.06108
Map4k3	Mitogen-activated protein kinase kinase kinase kinase 3	-2.04746
Odz4	odd Oz/ten-m homolog 4 (Drosophila)	-2.04521
Fbxl7	F-box and leucine-rich repeat protein 7	-2.04091
Mpp6	Membrane protein, palmitoylated 6 (MAGUK p55 subfamily member 6)	-2.03926
Ccdc88c	coiled-coil domain containing 88C	-2.03883
Crim1	cysteine rich transmembrane BMP regulator 1 (chordin like)	-2.03803
Trpc6	transient receptor potential cation channel, subfamily C, member 6	-2.03802
Prpf38b	PRP38 pre-mRNA processing factor 38 (yeast) domain containing B	-2.03772
Dgkg	diacylglycerol kinase, gamma	-2.03181
Dzip1	DAZ interacting protein 1	-2.03137
Eny2	enhancer of yellow 2 homolog (Drosophila)	-2.02957
Slc38a5	solute carrier family 38, member 5	-2.02908
Itsn2	intersectin 2	-2.02717
Slc5a5	solute carrier family 5 (sodium iodide symporter), member 5	-2.02063
Sgce	sarcoglycan, epsilon	-2.01526
Nrxn3	neurexin III	-2.01476
Ncam1	neural cell adhesion molecule 1	-2.01269
Malat1	metastasis associated lung adenocarcinoma transcript 1 (non-coding RNA)	-2.01064
Tmem2	Transmembrane protein 2	-2.00973
Ccny	cyclin Y	-2.00951
Parm1	prostate androgen-regulated mucin-like protein 1	-2.00592
Sez6l	seizure related 6 homolog like	-2.00569
Wisp1	WNT1 inducible signaling pathway protein 1	-2.00566
Rnf112	ring finger protein 112	-2.00414
Sorcs3	sortilin-related VPS10 domain containing receptor 3	-1.99894
Odz4	odd Oz/ten-m homolog 4 (Drosophila)	-1.99868
Syt17	synaptotagmin XVII	-1.99832
Hook1	hook homolog 1 (Drosophila)	-1.99029
Traip	TRAF-interacting protein	-1.98973
Ssbp2	single-stranded DNA binding protein 2	-1.98899
Plekha1	pleckstrin homology domain containing, family A (phosphoinositide binding specif	-1.98393
Slc7a14	solute carrier family 7 (cationic amino acid transporter, y+ system), member 14	-1.98249
Grp	gastrin releasing peptide	-1.98102
Grasp	GRP1 (general receptor for phosphoinositides 1)-associated scaffold protein	-1.97898
Kcnma1	Potassium large conductance calcium-activated channel, subfamily M, alpha member	-1.97218
Syt1	synaptotagmin I	-1.96889
Bat2l2	HLA-B associated transcript 2-like 2	-1.96734
Cdyl2	Chromodomain protein, Y chromosome-like 2	-1.96667
Dock3	dedicator of cyto-kinesis 3	-1.96606
Mysm1	myb-like, SWIRM and MPN domains 1	-1.96408
Prlr	prolactin receptor	-1.96331
Smoc2	SPARC related modular calcium binding 2	-1.96125
Plcb1	phospholipase C, beta 1	-1.96104
Pnmal2	PNMA-like 2	-1.95958
Sorbs2	sorbin and SH3 domain containing 2	-1.95719
Bahd1	bromo adjacent homology domain containing 1	-1.95394
Lpgat1	lysophosphatidylglycerol acyltransferase 1	-1.95265
Nedd4	neural precursor cell expressed, developmentally down-regulated 4	-1.95157
Kcnj6	potassium inwardly-rectifying channel, subfamily J, member 6	-1.95122
Iqgap2	IQ motif containing GTPase activating protein 2	-1.95011
Hdlbp	high density lipoprotein (HDL) binding protein	-1.9497
R3hdm1	R3H domain 1 (binds single-stranded nucleic acids)	-1.94946
Galc	galactosylceramidase	-1.94851
Pbx1	pre B-cell leukemia transcription factor 1	-1.94629
Foxp1	Forkhead box P1	-1.94528
Camk1d	Calcium/calmodulin-dependent protein kinase ID	-1.94046
Copg2as2	coatomer protein complex, subunit gamma 2, antisense 2	-1.93871
Npy1r	neuropeptide Y receptor Y1	-1.93524
Slit2	slit homolog 2 (Drosophila)	-1.93505
Fgfr1op2	FGFR1 oncogene partner 2	-1.93307
Lphn3	latrophilin 3	-1.92527
Pik3r4	phosphatidylinositol 3 kinase, regulatory subunit, polypeptide 4, p150	-1.91784
Meg3	maternally expressed 3	-1.91549
Col23a1	collagen, type XXIII, alpha 1	-1.91254
Ptprs	protein tyrosine phosphatase, receptor type, S	-1.91067
Wdr60	WD repeat domain 60	-1.90351
Ntng1	netrin G1	-1.90192
Rab3c	RAB3C, member RAS oncogene family	-1.89912
Myo9b	myosin IXb	-1.89652
Fibcd1	fibrinogen C domain containing 1	-1.89638
Greb1l	growth regulation by estrogen in breast cancer-like	-1.89636
Tnfrsf25	tumor necrosis factor receptor superfamily, member 25	-1.893
Mtmr7	myotubularin related protein 7	-1.89146
Dtnb	dystrobrevin, beta	-1.88651
Dpp10	Dipeptidylpeptidase 10	-1.88645
Rnf41	ring finger protein 41	-1.88369
Prkcb	protein kinase C, beta	-1.88102
Zfp804a	zinc finger protein 804A	-1.8796
Pten	phosphatase and tensin homolog	-1.87927
Mllt10	myeloid/lymphoid or mixed-lineage leukemia (trithorax homolog, Drosophila); tran	-1.87488
Rnf112	ring finger protein 112	-1.87482
Slit3	Slit homolog 3 (Drosophila)	-1.87427
Ttc3	tetratricopeptide repeat domain 3	-1.87245
Vps13a	vacuolar protein sorting 13A (yeast)	-1.87124
Cacna2d1	calcium channel, voltage-dependent, alpha2/delta subunit 1	-1.86953
Nfib	nuclear factor I/B	-1.86392
Sfrs8	splicing factor, arginine/serine-rich 8	-1.85889
Kit	kit oncogene	-1.8577
Grm5	glutamate receptor, metabotropic 5	-1.85562
Rbm39	RNA binding motif protein 39	-1.85485
Zbtb7a	zinc finger and BTB domain containing 7a	-1.85325
Kcnq5	potassium voltage-gated channel, subfamily Q, member 5	-1.85243
Nrcam	neuron-glia-CAM-related cell adhesion molecule	-1.84951
Ntrk3	neurotrophic tyrosine kinase, receptor, type 3	-1.84888
Setd1a	SET domain containing 1A	-1.84886
Trpc2	transient receptor potential cation channel, subfamily C, member 2	-1.8474
Ola1	Obg-like ATPase 1	-1.84563
Myt1l	myelin transcription factor 1-like	-1.84113
Dgkg	diacylglycerol kinase, gamma	-1.84037
Eml6	echinoderm microtubule associated protein like 6	-1.83994
Zswim6	Zinc finger, SWIM domain containing 6	-1.83855
Bptf	bromodomain PHD finger transcription factor	-1.83643
Wnt9b	wingless-type MMTV integration site 9B	-1.83536
Actr1a	ARP1 actin-related protein 1 homolog A, centractin alpha (yeast)	-1.83095
Zmiz1	zinc finger, MIZ-type containing 1	-1.82967
Grik4	glutamate receptor, ionotropic, kainate 4	-1.82963
Myh7	myosin, heavy polypeptide 7, cardiac muscle, beta	-1.82922
Galnt9	UDP-N-acetyl-alpha-D-galactosamine:polypeptide N-acetylgalactosaminyltransferase	-1.82831
Hs2st1	Heparan sulfate 2-O-sulfotransferase 1	-1.82816
Lpgat1	lysophosphatidylglycerol acyltransferase 1	-1.82731
Scai	suppressor of cancer cell invasion	-1.82625
Sox11	SRY-box containing gene 11	-1.82615
Meg3	maternally expressed 3	-1.82511
Nhsl2	NHS-like 2	-1.82425
Gmcl1	germ cell-less homolog 1 (Drosophila)	-1.82327
Pi4k2a	phosphatidylinositol 4-kinase type 2 alpha	-1.82301
Sec24a	Sec24 related gene family, member A (S. cerevisiae)	-1.82276
Pcsk5	proprotein convertase subtilisin/kexin type 5	-1.82143
Whamm	WAS protein homolog associated with actin, golgi membranes and microtubules	-1.82131
Rab14	RAB14, member RAS oncogene family	-1.8204
Plxna2	plexin A2	-1.8203
Pnn	pinin	-1.8199
Kcnq2	potassium voltage-gated channel, subfamily Q, member 2	-1.81967
Bclaf1	BCL2-associated transcription factor 1	-1.81884
Syne1	synaptic nuclear envelope 1	-1.81719
Hdlbp	high density lipoprotein (HDL) binding protein	-1.81619
Pde4dip	phosphodiesterase 4D interacting protein (myomegalin)	-1.81511
Prlr	prolactin receptor	-1.81374
Pxdn	peroxidasin homolog (Drosophila)	-1.81054
Esyt2	extended synaptotagmin-like protein 2	-1.81025
Pde4dip	phosphodiesterase 4D interacting protein (myomegalin)	-1.81018
Trpc2	transient receptor potential cation channel, subfamily C, member 2	-1.81013
Arpp21	cyclic AMP-regulated phosphoprotein, 21	-1.80994
Tacr3	tachykinin receptor 3	-1.80542
Sox11	SRY-box containing gene 11	-1.8022
Rasl11b	RAS-like, family 11, member B	-1.7998
Atp2b1	ATPase, Ca++ transporting, plasma membrane 1	-1.79978
B3galt1	UDP-Gal:betaGlcNAc beta 1,3-galactosyltransferase, polypeptide 1	-1.79928
Map2k7	mitogen-activated protein kinase kinase 7	-1.79879
Cacna2d1	calcium channel, voltage-dependent, alpha2/delta subunit 1	-1.79627
Meg3	maternally expressed 3	-1.79608
Tmem150c	transmembrane protein 150C	-1.79487
Copg2as2	coatomer protein complex, subunit gamma 2, antisense 2	-1.79454
Grb10	growth factor receptor bound protein 10	-1.79385
Ept1	ethanolaminephosphotransferase 1 (CDP-ethanolamine-specific)	-1.79283
Cpd	carboxypeptidase D	-1.79167
Mbtd1	mbt domain containing 1	-1.79016
Rasl10a	RAS-like, family 10, member A	-1.79004
Pcnx	pecanex homolog (Drosophila)	-1.78955
St6galnac5	ST6 (alpha-N-acetyl-neuraminyl-2,3-beta-galactosyl-1,3)-N-acetylgalactosaminide	-1.78954
Tshz2	teashirt zinc finger family member 2	-1.78902
Fgf3	fibroblast growth factor 3	-1.78882
Dpy19l3	dpy-19-like 3 (C. elegans)	-1.7873
Dgkg	diacylglycerol kinase, gamma	-1.78708
Cbfa2t3	core-binding factor, runt domain, alpha subunit 2, translocated to, 3 (human)	-1.78663
Bai1	brain-specific angiogenesis inhibitor 1	-1.78663
Crebbp	CREB binding protein	-1.78596
Erc1	ELKS/RAB6-interacting/CAST family member 1	-1.78553
Pde4dip	phosphodiesterase 4D interacting protein (myomegalin)	-1.78551
Trp53bp1	transformation related protein 53 binding protein 1	-1.7821
Ank3	ankyrin 3, epithelial	-1.78194
Akap9	A kinase (PRKA) anchor protein (yotiao) 9	-1.78146
Jak1	Janus kinase 1	-1.78137
Kcnb1	potassium voltage gated channel, Shab-related subfamily, member 1	-1.78129
Slc24a4	solute carrier family 24 (sodium/potassium/calcium exchanger), member 4	-1.78079
Meg3	maternally expressed 3	-1.77929
Crtac1	cartilage acidic protein 1	-1.77849
Trp53bp1	transformation related protein 53 binding protein 1	-1.77783
Dhx30	DEAH (Asp-Glu-Ala-His) box polypeptide 30	-1.77294
Enox1	ecto-NOX disulfide-thiol exchanger 1	-1.77278
Aldh1a3	aldehyde dehydrogenase family 1, subfamily A3	-1.77168
L1cam	L1 cell adhesion molecule	-1.77081
Ap2a2	adaptor protein complex AP-2, alpha 2 subunit	-1.76959
Fnip1	Folliculin interacting protein 1	-1.76939
Ep400	E1A binding protein p400	-1.76798
Mapk1ip1l	Mitogen-activated protein kinase 1 interacting protein 1-like	-1.76695
Sacm1l	SAC1 (suppressor of actin mutations 1, homolog)-like (S. cerevisiae)	-1.76694
Meg3	maternally expressed 3	-1.76646
Meg3	maternally expressed 3	-1.76615
Kcnd2	potassium voltage-gated channel, Shal-related family, member 2	-1.76481
Tmem108	transmembrane protein 108	-1.76191
Pcsk5	proprotein convertase subtilisin/kexin type 5	-1.75732
Edem3	ER degradation enhancer, mannosidase alpha-like 3	-1.75724
Iqgap2	IQ motif containing GTPase activating protein 2	-1.75717
Pak7	p21 protein (Cdc42/Rac)-activated kinase 7	-1.75688
Sgip1	SH3-domain GRB2-like (endophilin) interacting protein 1	-1.75659
Lphn3	latrophilin 3	-1.75598
Tspan18	tetraspanin 18	-1.75364
Kcnq1ot1	KCNQ1 overlapping transcript 1	-1.7523
Impact	imprinted and ancient	-1.75104
St6galnac5	ST6 (alpha-N-acetyl-neuraminyl-2,3-beta-galactosyl-1,3)-N-acetylgalactosaminide	-1.7474
Foxp1	forkhead box P1	-1.74703
Rad23b	RAD23b homolog (S. cerevisiae)	-1.7464
Foxn2	forkhead box N2	-1.74593
Fry	Furry homolog (Drosophila)	-1.74197
Atp8a1	ATPase, aminophospholipid transporter (APLT), class I, type 8A, member 1	-1.74172
Polb	polymerase (DNA directed), beta	-1.74121
Ttc19	tetratricopeptide repeat domain 19	-1.74115
Snd1	Staphylococcal nuclease and tudor domain containing 1	-1.74086
Palm2	paralemmin 2	-1.74068
Ece1	endothelin converting enzyme 1	-1.73983
Appbp2	amyloid beta precursor protein (cytoplasmic tail) binding protein 2	-1.73872
Ube3a	ubiquitin protein ligase E3A	-1.73756
Plxna2	plexin A2	-1.73649
Pi4kb	Phosphatidylinositol 4-kinase, catalytic, beta polypeptide	-1.73516
Kirrel3	kin of IRRE like 3 (Drosophila)	-1.73513
Rasl11a	RAS-like, family 11, member A	-1.73355
Evl	Ena-vasodilator stimulated phosphoprotein	-1.7328
Mllt3	Myeloid/lymphoid or mixed-lineage leukemia (trithorax homolog, Drosophila); tran	-1.73207
Kif1b	kinesin family member 1B	-1.73175
Mthfr	5,10-methylenetetrahydrofolate reductase	-1.73043
Dock4	dedicator of cytokinesis 4	-1.72956
Stxbp1	syntaxin binding protein 1	-1.72875
Fubp1	far upstream element (FUSE) binding protein 1	-1.7269
Trim2	tripartite motif-containing 2	-1.72643
Acvr1c	activin A receptor, type IC	-1.72568
Taf15	TAF15 RNA polymerase II, TATA box binding protein (TBP)-associated factor	-1.7255
Mecp2	methyl CpG binding protein 2	-1.72372
Vgf	VGF nerve growth factor inducible	-1.72277
Olfm4	olfactomedin 4	-1.72174
Ctr9	Ctr9, Paf1/RNA polymerase II complex component, homolog (S. cerevisiae)	-1.72112
Etnk1	ethanolamine kinase 1	-1.72064
Zc3h13	zinc finger CCCH type containing 13	-1.72038
Sipa1l1	signal-induced proliferation-associated 1 like 1	-1.71947
Gtf3c1	general transcription factor III C 1	-1.71922
Rbm6	RNA binding motif protein 6	-1.71873
Kcnb1	potassium voltage gated channel, Shab-related subfamily, member 1	-1.71844
Pdyn	prodynorphin	-1.71687
Ncald	Neurocalcin delta	-1.71623
Samd11	sterile alpha motif domain containing 11	-1.7155
Zc3h13	zinc finger CCCH type containing 13	-1.71387
Ubtf	upstream binding transcription factor, RNA polymerase I	-1.71371
Hmbox1	homeobox containing 1	-1.71227
Lgi2	leucine-rich repeat LGI family, member 2	-1.71206
Vps41	vacuolar protein sorting 41 (yeast)	-1.71182
Smarca4	SWI/SNF related, matrix associated, actin dependent regulator of chromatin, subf	-1.71176
Gpr115	G protein-coupled receptor 115	-1.70963
Camk2n1	calcium/calmodulin-dependent protein kinase II inhibitor 1	-1.70952
Kcnj9	potassium inwardly-rectifying channel, subfamily J, member 9	-1.70885
Rprml	reprimo-like	-1.70852
Anks1b	ankyrin repeat and sterile alpha motif domain containing 1B	-1.70748
Npas2	neuronal PAS domain protein 2	-1.70724
Meg3	maternally expressed 3	-1.70708
Radil	Ras association and DIL domains	-1.70684
Odz3	odd Oz/ten-m homolog 3 (Drosophila)	-1.70621
Med13l	mediator complex subunit 13-like	-1.70618
Asxl3	additional sex combs like 3 (Drosophila)	-1.70568
Psme4	proteasome (prosome, macropain) activator subunit 4	-1.70562
Rnf112	ring finger protein 112	-1.7042
Gmcl1	germ cell-less homolog 1 (Drosophila)	-1.70396
Mast4	microtubule associated serine/threonine kinase family member 4	-1.70375
Cdh10	cadherin 10	-1.70371
Rab6b	RAB6B, member RAS oncogene family	-1.70315
Hp1bp3	heterochromatin protein 1, binding protein 3	-1.70145
Pvt1	plasmacytoma variant translocation 1	-1.70072
Arhgap32	Rho GTPase activating protein 32	-1.70023
Nup214	nucleoporin 214	-1.69975
Tle1	transducin-like enhancer of split 1, homolog of Drosophila E(spl)	-1.69867
Cspp1	centrosome and spindle pole associated protein 1	-1.69861
Pcnx	pecanex homolog (Drosophila)	-1.69843
Ankrd11	Ankyrin repeat domain 11	-1.69804
Arntl	Aryl hydrocarbon receptor nuclear translocator-like	-1.6979
Gria3	glutamate receptor, ionotropic, AMPA3 (alpha 3)	-1.69778
Dlst	dihydrolipoamide S-succinyltransferase (E2 component of 2-oxo-glutarate complex)	-1.69764
Unc13b	unc-13 homolog B (C. elegans)	-1.69456
Gnb5	Guanine nucleotide binding protein (G protein), beta 5	-1.69435
Ankrd11	ankyrin repeat domain 11	-1.69434
Slc35a2	solute carrier family 35 (UDP-galactose transporter), member A2	-1.69354
Odz3	Odd Oz/ten-m homolog 3 (Drosophila)	-1.69293
Stk39	serine/threonine kinase 39, STE20/SPS1 homolog (yeast)	-1.69213
Syt17	synaptotagmin XVII	-1.69166
Preb	prolactin regulatory element binding	-1.69115
Asgr1	asialoglycoprotein receptor 1	-1.69103
Ogfod1	2-oxoglutarate and iron-dependent oxygenase domain containing 1	-1.69034
Akap9	A kinase (PRKA) anchor protein (yotiao) 9	-1.69004
Usp14	ubiquitin specific peptidase 14	-1.68876
Prdm16	PR domain containing 16	-1.68774
Bcl9	B-cell CLL/lymphoma 9	-1.68727
Drd1a	dopamine receptor D1A	-1.68688
Copg2as2	coatomer protein complex, subunit gamma 2, antisense 2	-1.68651
Mycbp2	MYC binding protein 2	-1.68598
Klf5	Kruppel-like factor 5	-1.68419
Dusp4	dual specificity phosphatase 4	-1.68377
Zmynd8	zinc finger, MYND-type containing 8	-1.68257
Odz4	odd Oz/ten-m homolog 4 (Drosophila)	-1.68254
Mbtd1	Mbt domain containing 1	-1.6818
Ralgps1	Ral GEF with PH domain and SH3 binding motif 1	-1.68163
Trpm3	transient receptor potential cation channel, subfamily M, member 3	-1.6808
Ccnb2	cyclin B2	-1.68037
Nos1ap	nitric oxide synthase 1 (neuronal) adaptor protein	-1.67715
Lingo1	leucine rich repeat and Ig domain containing 1	-1.67667
Prdx2	peroxiredoxin 2	-1.6756
Odz2	odd Oz/ten-m homolog 2 (Drosophila)	-1.67501
Arpp21	cyclic AMP-regulated phosphoprotein, 21	-1.67448
Syt2	synaptotagmin II	-1.67387
Trio	triple functional domain (PTPRF interacting)	-1.67344
Dpp6	dipeptidylpeptidase 6	-1.67318
Ncapg2	non-SMC condensin II complex, subunit G2	-1.67255
Dnajc13	DnaJ (Hsp40) homolog, subfamily C, member 13	-1.67185
Atad1	ATPase family, AAA domain containing 1	-1.66913
Etl4	enhancer trap locus 4	-1.66902
Npas2	neuronal PAS domain protein 2	-1.66824
Uhrf2	ubiquitin-like, containing PHD and RING finger domains 2	-1.66818
Schip1	Schwannomin interacting protein 1	-1.6681
Fryl	furry homolog-like (Drosophila)	-1.66777
Sipa1l1	signal-induced proliferation-associated 1 like 1	-1.6677
Pcdh19	protocadherin 19	-1.66713
Kcna4	potassium voltage-gated channel, shaker-related subfamily, member 4	-1.66626
Acss2	acyl-CoA synthetase short-chain family member 2	-1.66614
Tmcc1	transmembrane and coiled coil domains 1	-1.66585
Lphn3	latrophilin 3	-1.66583
Rtn4rl1	reticulon 4 receptor-like 1	-1.66404
Eif2c2	eukaryotic translation initiation factor 2C, 2	-1.66371
Slco5a1	solute carrier organic anion transporter family, member 5A1	-1.66371
Airn	antisense Igf2r RNA	-1.66355
Dclk1	doublecortin-like kinase 1	-1.66288
Slc5a3	solute carrier family 5 (inositol transporters), member 3	-1.66242
Crhbp	corticotropin releasing hormone binding protein	-1.6624
Pcdh20	protocadherin 20	-1.66199
Tiam1	T-cell lymphoma invasion and metastasis 1	-1.66159
Nsf	N-ethylmaleimide sensitive fusion protein	-1.66154
Sox11	SRY-box containing gene 11	-1.66122
Grin2b	glutamate receptor, ionotropic, NMDA2B (epsilon 2)	-1.66055
Sox11	SRY-box containing gene 11	-1.66031
Syt7	synaptotagmin VII	-1.66029
Runx1t1	Runt-related transcription factor 1; translocated to, 1 (cyclin D-related)	-1.65856
Rasgrf1	RAS protein-specific guanine nucleotide-releasing factor 1	-1.65845
Frg1	FSHD region gene 1	-1.65795
Coro2b	coronin, actin binding protein, 2B	-1.65731
Tmem201	transmembrane protein 201	-1.65658
Cpne7	copine VII	-1.65607
Tle3	transducin-like enhancer of split 3, homolog of Drosophila E(spl)	-1.65585
Ptger2	prostaglandin E receptor 2 (subtype EP2)	-1.65443
Eif4g1	eukaryotic translation initiation factor 4, gamma 1	-1.65371
Mtor	mechanistic target of rapamycin (serine/threonine kinase)	-1.65361
Phf20l1	PHD finger protein 20-like 1	-1.65293
Arsj	arylsulfatase J	-1.65212
Tnik	TRAF2 and NCK interacting kinase	-1.65202
Arpc2	Actin related protein 2/3 complex, subunit 2	-1.65193
Nav2	neuron navigator 2	-1.65086
Peli1	pellino 1	-1.65078
Epha6	Eph receptor A6	-1.65022
Tsc22d1	TSC22 domain family, member 1	-1.64598
Crtac1	cartilage acidic protein 1	-1.64581
Ccdc30	coiled-coil domain containing 30	-1.64564
Fmn2	formin 2	-1.64499
Nos1ap	nitric oxide synthase 1 (neuronal) adaptor protein	-1.64492
Celsr3	cadherin, EGF LAG seven-pass G-type receptor 3 (flamingo homolog, Drosophila)	-1.64436
R3hdm1	R3H domain 1 (binds single-stranded nucleic acids)	-1.64425
Smpd3	sphingomyelin phosphodiesterase 3, neutral	-1.64404
Rgs7	regulator of G protein signaling 7	-1.64385
Elavl1	ELAV (embryonic lethal, abnormal vision, Drosophila)-like 1 (Hu antigen R)	-1.64344
Ryr3	ryanodine receptor 3	-1.64309
Cenpa	Centromere protein A	-1.64304
Hspa4l	heat shock protein 4 like	-1.64204
Syt1	synaptotagmin I	-1.64178
Zwint	ZW10 interactor	-1.64145
Ppp1r9a	protein phosphatase 1, regulatory (inhibitor) subunit 9A	-1.64131
Mtap4	microtubule-associated protein 4	-1.6408
Acin1	apoptotic chromatin condensation inducer 1	-1.64041
Zfp451	zinc finger protein 451	-1.64032
Nrp1	neuropilin 1	-1.6395
Clasp1	CLIP associating protein 1	-1.639
Evc2	Ellis van Creveld syndrome 2 homolog (human)	-1.63745
Tmem2	transmembrane protein 2	-1.63677
Syne1	synaptic nuclear envelope 1	-1.63628
Pcgf6	polycomb group ring finger 6	-1.63618
Rrad	Ras-related associated with diabetes	-1.63552
Ttc14	tetratricopeptide repeat domain 14	-1.63531
Plxna2	plexin A2	-1.63503
Kdm5b	lysine (K)-specific demethylase 5B	-1.63496
Scn1a	sodium channel, voltage-gated, type I, alpha	-1.63484
Braf	Braf transforming gene	-1.63475
Lphn3	latrophilin 3	-1.63473
Ptpn5	protein tyrosine phosphatase, non-receptor type 5	-1.6333
Srrm4	serine/arginine repetitive matrix 4	-1.63313
Fgd4	FYVE, RhoGEF and PH domain containing 4	-1.63308
Fyco1	FYVE and coiled-coil domain containing 1	-1.63308
Phf14	PHD finger protein 14	-1.63288
Srcap	Snf2-related CREBBP activator protein	-1.63252
Tanc2	tetratricopeptide repeat, ankyrin repeat and coiled-coil containing 2	-1.63243
Timm9	translocase of inner mitochondrial membrane 9 homolog (yeast)	-1.63223
Itsn2	intersectin 2	-1.63141
Atp8a1	ATPase, aminophospholipid transporter (APLT), class I, type 8A, member 1	-1.63131
Strbp	spermatid perinuclear RNA binding protein	-1.62988
Fbn1	fibrillin 1	-1.62878
Atrx	alpha thalassemia/mental retardation syndrome X-linked homolog (human)	-1.62875
Slc9a2	solute carrier family 9 (sodium/hydrogen exchanger), member 2	-1.62785
Camk1d	calcium/calmodulin-dependent protein kinase ID	-1.62781
Lrrc48	leucine rich repeat containing 48	-1.62691
Rasgrf1	RAS protein-specific guanine nucleotide-releasing factor 1	-1.62676
Trpm3	transient receptor potential cation channel, subfamily M, member 3	-1.62672
Cdk17	cyclin-dependent kinase 17	-1.62669
Npat	nuclear protein in the AT region	-1.62628
P2rx5	purinergic receptor P2X, ligand-gated ion channel, 5	-1.62594
Rprm	reprimo, TP53 dependent G2 arrest mediator candidate	-1.62557
Dnajc16	DnaJ (Hsp40) homolog, subfamily C, member 16	-1.62426
Rap2b	RAP2B, member of RAS oncogene family	-1.62386
Col6a1	collagen, type VI, alpha 1	-1.62379
Trrap	transformation/transcription domain-associated protein	-1.62331
Grm2	glutamate receptor, metabotropic 2	-1.62285
Megf9	multiple EGF-like-domains 9	-1.62281
Syne2	synaptic nuclear envelope 2	-1.62275
Dock4	dedicator of cytokinesis 4	-1.62222
Tns4	tensin 4	-1.62217
Szt2	seizure threshold 2	-1.62202
C2cd4b	C2 calcium-dependent domain containing 4B	-1.62155
Creg2	cellular repressor of E1A-stimulated genes 2	-1.61964
Ntrk2	neurotrophic tyrosine kinase, receptor, type 2	-1.61848
Birc6	baculoviral IAP repeat-containing 6	-1.61772
Bat2l2	HLA-B associated transcript 2-like 2	-1.61604
Smg6	Smg-6 homolog, nonsense mediated mRNA decay factor (C. elegans)	-1.61596
Penk	preproenkephalin	-1.61559
Mtap7	Microtubule-associated protein 7	-1.61478
Foxp1	forkhead box P1	-1.61458
Dcn	decorin	-1.61408
Lphn3	latrophilin 3	-1.61392
Sart3	squamous cell carcinoma antigen recognized by T-cells 3	-1.61377
Nptx2	neuronal pentraxin 2	-1.61366
Rtn4rl1	reticulon 4 receptor-like 1	-1.61315
Gpr158	G protein-coupled receptor 158	-1.61199
Efhd2	EF hand domain containing 2	-1.61147
Tanc1	tetratricopeptide repeat, ankyrin repeat and coiled-coil containing 1	-1.61138
Aurka	aurora kinase A	-1.61103
Wisp1	WNT1 inducible signaling pathway protein 1	-1.61082
Rilpl1	Rab interacting lysosomal protein-like 1	-1.60927
Eml5	echinoderm microtubule associated protein like 5	-1.60736
Shprh	SNF2 histone linker PHD RING helicase	-1.60714
Ddhd1	DDHD domain containing 1	-1.60708
Luc7l	Luc7 homolog (S. cerevisiae)-like	-1.60649
Fndc3a	fibronectin type III domain containing 3A	-1.60598
Grm4	glutamate receptor, metabotropic 4	-1.60596
Igfbp4	insulin-like growth factor binding protein 4	-1.60588
Slitrk4	SLIT and NTRK-like family, member 4	-1.60556
Epha7	Eph receptor A7	-1.60483
Pabpn1	poly(A) binding protein, nuclear 1	-1.60406
Akr1e1	aldo-keto reductase family 1, member E1	-1.60393
Stk38	serine/threonine kinase 38	-1.60349
Prkcc	protein kinase C, gamma	-1.60309
Slc6a7	solute carrier family 6 (neurotransmitter transporter, L-proline), member 7	-1.60292
Zdhhc18	zinc finger, DHHC domain containing 18	-1.60246
Bach1	BTB and CNC homology 1	-1.60199
Slc20a1	solute carrier family 20, member 1	-1.60186
Doc2b	double C2, beta	-1.60134
Sult1c1	sulfotransferase family, cytosolic, 1C, member 1	-1.6013
Tmem86b	transmembrane protein 86B	-1.60109
B3galt6	UDP-Gal:betaGal beta 1,3-galactosyltransferase, polypeptide 6	-1.60033
Yipf5	Yip1 domain family, member 5	-1.59986
Spag9	sperm associated antigen 9	-1.59983
Rgs14	regulator of G-protein signaling 14	-1.59981
Tsc1	tuberous sclerosis 1	-1.59901
Slc4a7	solute carrier family 4, sodium bicarbonate cotransporter, member 7	-1.59888
Cnot10	CCR4-NOT transcription complex, subunit 10	-1.59857
Dpf1	D4, zinc and double PHD fingers family 1	-1.59795
Atxn2	Ataxin 2	-1.59749
Dido1	death inducer-obliterator 1	-1.59747
Flnb	Filamin, beta	-1.59683
Phxr4	per-hexamer repeat gene 4	-1.59602
Nsd1	Nuclear receptor-binding SET-domain protein 1	-1.59599
Pkp2	plakophilin 2	-1.59591
Sfrs11	splicing factor, arginine/serine-rich 11	-1.5937
Sult2b1	sulfotransferase family, cytosolic, 2B, member 1	-1.59322
Eif3c	eukaryotic translation initiation factor 3, subunit C	-1.59311
Gda	guanine deaminase	-1.59226
Cygb	cytoglobin	-1.59213
Nono	non-POU-domain-containing, octamer binding protein	-1.5914
Sfrs8	splicing factor, arginine/serine-rich 8	-1.59024
Kcnq2	potassium voltage-gated channel, subfamily Q, member 2	-1.58903
Ctr9	Ctr9, Paf1/RNA polymerase II complex component, homolog (S. cerevisiae)	-1.58867
Sfrs12	splicing factor, arginine/serine-rich 12	-1.58788
Spred2	sprouty-related, EVH1 domain containing 2	-1.58737
Usp47	ubiquitin specific peptidase 47	-1.58676
Cdh13	cadherin 13	-1.58667
Homer1	homer homolog 1 (Drosophila)	-1.5865
Plxna2	plexin A2	-1.58558
Mkln1	muskelin 1, intracellular mediator containing kelch motifs	-1.58556
Plxna4	plexin A4	-1.58545
Tro	trophinin	-1.5851
Nr6a1	nuclear receptor subfamily 6, group A, member 1	-1.58502
Osbpl3	oxysterol binding protein-like 3	-1.58493
Kcnh1	potassium voltage-gated channel, subfamily H (eag-related), member 1	-1.5844
Smarcc1	SWI/SNF related, matrix associated, actin dependent regulator of chromatin, subf	-1.58438
Naa35	N(alpha)-acetyltransferase 35, NatC auxiliary subunit	-1.58404
Nisch	nischarin	-1.58398
Cx3cl1	chemokine (C-X3-C motif) ligand 1	-1.58389
Vti1a	vesicle transport through interaction with t-SNAREs homolog 1A (yeast)	-1.5838
Scai	suppressor of cancer cell invasion	-1.58357
Zc3h11a	zinc finger CCCH type containing 11A	-1.58216
Adarb1	adenosine deaminase, RNA-specific, B1	-1.58124
Cbln4	cerebellin 4 precursor protein	-1.581
Mbd5	methyl-CpG binding domain protein 5	-1.58038
Ntng1	netrin G1	-1.5797
Mettl13	methyltransferase like 13	-1.5778
Zmat4	zinc finger, matrin type 4	-1.5774
Bclaf1	BCL2-associated transcription factor 1	-1.57737
Brd4	bromodomain containing 4	-1.57632
Usp34	ubiquitin specific peptidase 34	-1.57629
Arfgef1	ADP-ribosylation factor guanine nucleotide-exchange factor 1(brefeldin A-inhibit	-1.57561
Dnajc21	DnaJ (Hsp40) homolog, subfamily C, member 21	-1.57498
Osbpl6	oxysterol binding protein-like 6	-1.57446
Foxp1	forkhead box P1	-1.57436
Tbl1x	transducin (beta)-like 1 X-linked	-1.57429
Arid4a	AT rich interactive domain 4A (RBP1-like)	-1.57418
Atp2c1	ATPase, Ca++-sequestering	-1.57398
Npnt	nephronectin	-1.57366
Chka	choline kinase alpha	-1.57357
Gpr68	G protein-coupled receptor 68	-1.57351
Jmjd4	jumonji domain containing 4	-1.5728
Cyfip2	cytoplasmic FMR1 interacting protein 2	-1.57259
Scn8a	sodium channel, voltage-gated, type VIII, alpha	-1.57151
Cacna1c	calcium channel, voltage-dependent, L type, alpha 1C subunit	-1.57135
Cspp1	centrosome and spindle pole associated protein 1	-1.57119
Osbpl9	Oxysterol binding protein-like 9	-1.57111
Pnma2	paraneoplastic antigen MA2	-1.57045
Slit2	slit homolog 2 (Drosophila)	-1.57028
Sin3b	transcriptional regulator, SIN3B (yeast)	-1.5702
Nrcam	neuron-glia-CAM-related cell adhesion molecule	-1.56994
Dnajc1	DnaJ (Hsp40) homolog, subfamily C, member 1	-1.56901
Letmd1	LETM1 domain containing 1	-1.56888
Akap13	A kinase (PRKA) anchor protein 13	-1.56868
Mbd5	methyl-CpG binding domain protein 5	-1.56821
Mpp4	membrane protein, palmitoylated 4 (MAGUK p55 subfamily member 4)	-1.56811
Bicd1	bicaudal D homolog 1 (Drosophila)	-1.56788
Vps13b	vacuolar protein sorting 13B (yeast)	-1.56786
Unc45a	unc-45 homolog A (C. elegans)	-1.56718
Cep192	Centrosomal protein 192	-1.5669
Meg3	maternally expressed 3	-1.56659
Pim1	proviral integration site 1	-1.5663
Pvrl3	poliovirus receptor-related 3	-1.56606
Car10	carbonic anhydrase 10	-1.5651
Plxna4	plexin A4	-1.56501
Nrxn3	neurexin III	-1.56488
Polr3g	polymerase (RNA) III (DNA directed) polypeptide G	-1.56419
Dusp5	dual specificity phosphatase 5	-1.56181
Cacna1a	calcium channel, voltage-dependent, P/Q type, alpha 1A subunit	-1.56096
Shisa2	shisa homolog 2 (Xenopus laevis)	-1.5587
Tlk2	tousled-like kinase 2 (Arabidopsis)	-1.55845
Nkap	NFKB activating protein	-1.55778
Setd4	SET domain containing 4	-1.55735
Tacr3	tachykinin receptor 3	-1.557
Kcnc4	potassium voltage gated channel, Shaw-related subfamily, member 4	-1.55692
Mkl2	MKL/myocardin-like 2	-1.55668
Slc25a12	Solute carrier family 25 (mitochondrial carrier, Aralar), member 12	-1.55552
Hcn1	hyperpolarization-activated, cyclic nucleotide-gated K+ 1	-1.55535
Trpc4	transient receptor potential cation channel, subfamily C, member 4	-1.55526
Poldip3	polymerase (DNA-directed), delta interacting protein 3	-1.55468
Scn8a	sodium channel, voltage-gated, type VIII, alpha	-1.55463
Szt2	seizure threshold 2	-1.5543
Dnajc1	DnaJ (Hsp40) homolog, subfamily C, member 1	-1.554
Usp27x	ubiquitin specific peptidase 27, X chromosome	-1.55365
Atg4c	autophagy-related 4C (yeast)	-1.55356
Ttll10	tubulin tyrosine ligase-like family, member 10	-1.55301
Drd1a	dopamine receptor D1A	-1.55266
Chrna5	cholinergic receptor, nicotinic, alpha polypeptide 5	-1.55225
Ryr2	ryanodine receptor 2, cardiac	-1.55206
Dmd	dystrophin, muscular dystrophy	-1.55131
Ssbp3	Single-stranded DNA binding protein 3	-1.55127
Pppde2	PPPDE peptidase domain containing 2	-1.55095
Pdzd2	PDZ domain containing 2	-1.55087
Zbtb38	zinc finger and BTB domain containing 38	-1.55037
Sbf2	SET binding factor 2	-1.55033
Arfgap1	ADP-ribosylation factor GTPase activating protein 1	-1.55018
Cltb	clathrin, light polypeptide (Lcb)	-1.54979
Zfat	zinc finger and AT hook domain containing	-1.54948
Kif17	kinesin family member 17	-1.5493
Foxp1	forkhead box P1	-1.54898
Zmym5	zinc finger, MYM-type 5	-1.5487
Phf16	PHD finger protein 16	-1.54848
Col5a1	collagen, type V, alpha 1	-1.54792
Dgki	diacylglycerol kinase, iota	-1.54791
Bod1l	biorientation of chromosomes in cell division 1-like	-1.54765
Scn8a	sodium channel, voltage-gated, type VIII, alpha	-1.54754
Ube2w	ubiquitin-conjugating enzyme E2W (putative)	-1.5474
Ccdc132	coiled-coil domain containing 132	-1.54705
Slc6a6	solute carrier family 6 (neurotransmitter transporter, taurine), member 6	-1.54639
Man2b1	mannosidase 2, alpha B1	-1.54632
Zdhhc14	zinc finger, DHHC domain containing 14	-1.54627
Ermp1	endoplasmic reticulum metallopeptidase 1	-1.54603
Fbn2	fibrillin 2	-1.54593
LOC75771	hypothetical LOC75771	-1.54574
Tbc1d15	TBC1 domain family, member 15	-1.54521
Rora	RAR-related orphan receptor alpha	-1.54507
Zdhhc6	zinc finger, DHHC domain containing 6	-1.54501
Rai1	retinoic acid induced 1	-1.54497
Acvr1c	activin A receptor, type IC	-1.54484
Zfp445	zinc finger protein 445	-1.54478
Mmp16	matrix metallopeptidase 16	-1.54437
Etl4	enhancer trap locus 4	-1.54408
Rcor3	REST corepressor 3	-1.54408
Slc8a1	solute carrier family 8 (sodium/calcium exchanger), member 1	-1.54333
Rad18	RAD18 homolog (S. cerevisiae)	-1.54293
Eif2c3	eukaryotic translation initiation factor 2C, 3	-1.54267
Wdr61	WD repeat domain 61	-1.54262
Ocrl	oculocerebrorenal syndrome of Lowe	-1.5423
Phtf2	putative homeodomain transcription factor 2	-1.54132
Bptf	bromodomain PHD finger transcription factor	-1.54089
Slit1	slit homolog 1 (Drosophila)	-1.54007
Rfc1	replication factor C (activator 1) 1	-1.53992
Dnm1	dynamin 1	-1.53949
Pla2g2d	phospholipase A2, group IID	-1.53934
Nfasc	Neurofascin	-1.53928
Cbln1	cerebellin 1 precursor protein	-1.53868
Synpo	synaptopodin	-1.53838
C1qtnf4	C1q and tumor necrosis factor related protein 4	-1.53772
Smarca2	SWI/SNF related, matrix associated, actin dependent regulator of chromatin, subf	-1.53743
Kif1b	kinesin family member 1B	-1.53711
Ppargc1a	peroxisome proliferative activated receptor, gamma, coactivator 1 alpha	-1.53602
Flrt3	fibronectin leucine rich transmembrane protein 3	-1.53594
Hspa12a	heat shock protein 12A	-1.53579
Cdh4	cadherin 4	-1.53503
Polr3a	polymerase (RNA) III (DNA directed) polypeptide A	-1.53479
Kctd12b	potassium channel tetramerisation domain containing 12b	-1.53455
Kif3b	kinesin family member 3B	-1.53453
Ambra1	autophagy/beclin 1 regulator 1	-1.53453
Cttnbp2	cortactin binding protein 2	-1.53447
Chga	chromogranin A	-1.53402
Neto2	neuropilin (NRP) and tolloid (TLL)-like 2	-1.53399
Etv3	ets variant gene 3	-1.53396
Nbeal1	neurobeachin like 1	-1.53343
Fgf7	fibroblast growth factor 7	-1.53291
Olfm1	olfactomedin 1	-1.53268
Syne1	synaptic nuclear envelope 1	-1.53243
Malat1	metastasis associated lung adenocarcinoma transcript 1 (non-coding RNA)	-1.53135
Vldlr	very low density lipoprotein receptor	-1.53104
Slc4a7	solute carrier family 4, sodium bicarbonate cotransporter, member 7	-1.53092
Greb1l	growth regulation by estrogen in breast cancer-like	-1.53055
Meis2	Meis homeobox 2	-1.53052
Usp53	ubiquitin specific peptidase 53	-1.53045
Snhg11	small nucleolar RNA host gene 11 (non-protein coding)	-1.53037
Rps6kb1	ribosomal protein S6 kinase, polypeptide 1	-1.53037
Tnik	TRAF2 and NCK interacting kinase	-1.53025
Mccc1	methylcrotonoyl-Coenzyme A carboxylase 1 (alpha)	-1.53012
Sdc1	syndecan 1	-1.52888
Magi2	membrane associated guanylate kinase, WW and PDZ domain containing 2	-1.52848
Tfdp2	Transcription factor Dp 2	-1.52846
Gpr123	G protein-coupled receptor 123	-1.52831
Rasgrp1	RAS guanyl releasing protein 1	-1.52705
Mycbp2	MYC binding protein 2	-1.52701
Chka	choline kinase alpha	-1.52698
Kcna4	potassium voltage-gated channel, shaker-related subfamily, member 4	-1.52689
Cnih3	cornichon homolog 3 (Drosophila)	-1.52687
Zmynd8	zinc finger, MYND-type containing 8	-1.52657
Chac1	ChaC, cation transport regulator-like 1 (E. coli)	-1.52652
Gramd1b	GRAM domain containing 1B	-1.52648
Brd8	bromodomain containing 8	-1.52625
Zfp280d	zinc finger protein 280D	-1.52624
Zfp142	zinc finger protein 142	-1.52618
Dmtf1	cyclin D binding myb-like transcription factor 1	-1.52521
Gpatch8	G patch domain containing 8	-1.52511
Dock4	dedicator of cytokinesis 4	-1.52416
Epb4.1l4b	erythrocyte protein band 4.1-like 4b	-1.5238
Adcy9	adenylate cyclase 9	-1.52369
Sdccag1	serologically defined colon cancer antigen 1	-1.5236
Atr	ataxia telangiectasia and Rad3 related	-1.52332
Parm1	prostate androgen-regulated mucin-like protein 1	-1.52321
Kif1b	kinesin family member 1B	-1.52317
Fbxw2	F-box and WD-40 domain protein 2	-1.52292
Nipsnap1	4-nitrophenylphosphatase domain and non-neuronal SNAP25-like protein homolog 1	-1.52274
Nusap1	nucleolar and spindle associated protein 1	-1.52269
Ovgp1	oviductal glycoprotein 1	-1.52248
Tmem30b	transmembrane protein 30B	-1.52235
Trappc9	trafficking protein particle complex 9	-1.52176
Usp7	ubiquitin specific peptidase 7	-1.52166
Gpr6	G protein-coupled receptor 6	-1.52114
Pttg1	pituitary tumor-transforming gene 1	-1.52107
Hcfc2	host cell factor C2	-1.52055
Dhx30	DEAH (Asp-Glu-Ala-His) box polypeptide 30	-1.52047
Ndufa12	NADH dehydrogenase (ubiquinone) 1 alpha subcomplex, 12	-1.52021
Fnbp4	formin binding protein 4	-1.52012
Scn8a	sodium channel, voltage-gated, type VIII, alpha	-1.52002
Fbxl3	F-box and leucine-rich repeat protein 3	-1.51982
Synj1	synaptojanin 1	-1.51966
Ocrl	oculocerebrorenal syndrome of Lowe	-1.51914
Ikbkap	inhibitor of kappa light polypeptide enhancer in B-cells, kinase complex-associa	-1.519
Abcc8	ATP-binding cassette, sub-family C (CFTR/MRP), member 8	-1.51878
Rbm28	RNA binding motif protein 28	-1.51874
Plxna1	plexin A1	-1.51826
Nptx1	neuronal pentraxin 1	-1.51769
Gnb5	guanine nucleotide binding protein (G protein), beta 5	-1.51766
Dync1h1	dynein cytoplasmic 1 heavy chain 1	-1.51731
Crocc	ciliary rootlet coiled-coil, rootletin	-1.51705
Asph	aspartate-beta-hydroxylase	-1.51693
Foxk2	forkhead box K2	-1.51676
Lingo1	leucine rich repeat and Ig domain containing 1	-1.51671
Stam2	signal transducing adaptor molecule (SH3 domain and ITAM motif) 2	-1.51647
Smc2	structural maintenance of chromosomes 2	-1.51645
Jmjd1c	jumonji domain containing 1C	-1.51612
Mysm1	Myb-like, SWIRM and MPN domains 1	-1.51604
Cds1	CDP-diacylglycerol synthase 1	-1.51572
Rapgef6	Rap guanine nucleotide exchange factor (GEF) 6	-1.51555
Flnb	filamin, beta	-1.5154
Huwe1	HECT, UBA and WWE domain containing 1	-1.51539
Pak7	p21 protein (Cdc42/Rac)-activated kinase 7	-1.51502
Batf3	basic leucine zipper transcription factor, ATF-like 3	-1.51391
Arhgef6	Rac/Cdc42 guanine nucleotide exchange factor (GEF) 6	-1.51271
St8sia1	ST8 alpha-N-acetyl-neuraminide alpha-2,8-sialyltransferase 1	-1.51245
Nhsl2	NHS-like 2	-1.51218
Pttg1	pituitary tumor-transforming gene 1	-1.51133
Ddhd2	DDHD domain containing 2	-1.51094
Zmynd11	zinc finger, MYND domain containing 11	-1.51044
Usp15	ubiquitin specific peptidase 15	-1.51009
Abca5	ATP-binding cassette, sub-family A (ABC1), member 5	-1.51001
Pcsk2	proprotein convertase subtilisin/kexin type 2	-1.5099
Prkcc	protein kinase C, gamma	-1.50964
Rictor	RPTOR independent companion of MTOR, complex 2	-1.50941
Ddx46	DEAD (Asp-Glu-Ala-Asp) box polypeptide 46	-1.50925
Chgb	chromogranin B	-1.50876
Fbxw7	F-box and WD-40 domain protein 7	-1.50863
Luzp1	leucine zipper protein 1	-1.50847
Clip1	CAP-GLY domain containing linker protein 1	-1.50834
Car15	carbonic anhydrase 15	-1.50772
Adpgk	ADP-dependent glucokinase	-1.50749
Sfxn2	sideroflexin 2	-1.50732
Zscan18	zinc finger and SCAN domain containing 18	-1.5072
Med14	mediator complex subunit 14	-1.50718
Kcnc3	potassium voltage gated channel, Shaw-related subfamily, member 3	-1.50707
Sez6	seizure related gene 6	-1.50706
Jarid2	jumonji, AT rich interactive domain 2	-1.50705
Usp11	ubiquitin specific peptidase 11	-1.50702
Klhl29	kelch-like 29 (Drosophila)	-1.50666
Rbm4b	RNA binding motif protein 4B	-1.50637
Dnm3	dynamin 3	-1.50607
Zkscan16	Zinc finger with KRAB and SCAN domains 16	-1.50578
Efnb2	ephrin B2	-1.50569
Bcl9	B-cell CLL/lymphoma 9	-1.50546
Ogt	O-linked N-acetylglucosamine (GlcNAc) transferase (UDP-N-acetylglucosamine:polyp	-1.50379
Meg3	maternally expressed 3	-1.50371
Camk1g	calcium/calmodulin-dependent protein kinase I gamma	-1.50361
Prickle1	prickle homolog 1 (Drosophila)	-1.50341
Sort1	sortilin 1	-1.5034
Jakmip1	janus kinase and microtubule interacting protein 1	-1.50308
Gsk3b	Glycogen synthase kinase 3 beta	-1.50284
Gns	glucosamine (N-acetyl)-6-sulfatase	-1.50268
Ntrk2	neurotrophic tyrosine kinase, receptor, type 2	-1.50252
Zcchc7	zinc finger, CCHC domain containing 7	-1.50238
Mapk6	mitogen-activated protein kinase 6	-1.50214
Itch	itchy, E3 ubiquitin protein ligase	-1.50214
Etaa1	Ewing's tumor-associated antigen 1	-1.50181
Psme4	proteasome (prosome, macropain) activator subunit 4	-1.50171
Palm2	paralemmin 2	-1.50142
Spire1	Spire homolog 1 (Drosophila)	-1.50106
Galntl6	UDP-N-acetyl-alpha-D-galactosamine:polypeptide N-acetylgalactosaminyltransferase	-1.50102
Phf6	PHD finger protein 6	-1.50086
Mapk7	mitogen-activated protein kinase 7	-1.50078
Mycbp2	MYC binding protein 2	-1.5006
Hspa13	heat shock protein 70 family, member 13	-1.5004
Ncdn	neurochondrin	-1.50037
Zfp28	zinc finger protein 28	-1.50009
